# Supplementary material for: Metabolic Alterations in Mothers Living with HIV and Their HIV-Exposed, Uninfected Infants
Source: Viruses. 2024 Feb 19;16(2):313. doi: 10.3390/v16020313 (PMC10892778; doi:10.3390/v16020313)
Supplement: Supplementary file 1 [file viruses-16-00313-s001.zip]

Archive with 1 entries (1 files):
- viruses-2775289-supplementary.pdf
